# Supplementary material for: Phylogenetic and divergence analysis of Pentatomidae, with a comparison of the mitochondrial genomes of two related species (Hemiptera, Pentatomidae)
Source: PLoS One. 2024 Oct 23;19(10):e0309589. doi: 10.1371/journal.pone.0309589 (PMC11498689; doi:10.1371/journal.pone.0309589)
Supplement: S1 Table — (XLSX) [file pone.0309589.s001.xlsx]

## Sheet: Sheet1
Partitions and models based on Model Finder of PCGs
Subset	Best model	Subset partitions
P1	GTR+F+I+G4	ATP6-1, CYTB-1, ND3-1
P2	GTR+F+I+G4	ATP6-2, ND2-2, ND3-2, ND6-2
P3	GTR+F+I+G4	ATP6-3, COX2-3, COX3-3, ND3-3
P4	GTR+F+I+G4	ATP8-1, ATP8-2, ND2-1
P5	GTR+F+G4	ATP8-3
P6	GTR+F+I+G4	COX1-1, COX2-1, COX3-1
P7	GTR+F+I+G4	COX1-2, COX2-2, COX3-2, CYTB-2
P8	HKY+F+G4	COX1-3, CYTB-3
P9	GTR+F+I+G4	ND1-1, ND4L-1, ND4-1, ND5-1
P10	GTR+F+I+G4	ND1-2, ND4L-2
P11	HKY+F+G4	ND1-3
P12	GTR+F+G4	ND2-3, ND6-3
P13	HKY+F+I+G4	ND4L-3, ND5-3
P14	GTR+F+I+G4	ND4-2, ND5-2
P15	GTR+F+G4	ND4-3
P16	GTR+F+I+G4	ND6-1
Partitions and models based on Model Finder of PCGRNA
Subset	Best model	Subset partitions
P1	GTR+F+I+G4	ATP6-1, CYTB-1, ND3-1
P2	GTR+F+I+G4	ATP6-2, COX3-2, ND2-2, ND3-2, ND6-2
P3	GTR+F+I+G4	ATP6-3, COX2-3, COX3-3, ND3-3
P4	GTR+F+I+G4	ATP8-1, ATP8-2, ND2-1
P5	HKY+F+G4	ATP8-3
P6	GTR+F+I+G4	COX1-1
P7	GTR+F+I+G4	COX1-2, COX2-2, CYTB-2
P8	GTR+F+G4	COX1-3, CYTB-3
P9	GTR+F+I+G4	COX2-1, COX3-1
P10	GTR+F+I+G4	ND1-1, ND4L-1
P11	GTR+F+I+G4	ND1-2, ND4L-2
P12	HKY+F+G4	ND1-3
P13	GTR+F+G4	ND2-3, ND6-3
P14	HKY+F+I+G4	ND4L-3, ND5-3
P15	GTR+F+I+G4	ND4-1, ND5-1
P16	GTR+F+I+G4	ND4-2, ND5-2
P17	GTR+F+G4	ND4-3
P18	GTR+F+I+G4	ND6-1
P19	GTR+F+I+G4	16S
P20	GTR+F+I+G4	12S
