# Supplementary material for: Phylogenetic and divergence analysis of Pentatomidae, with a comparison of the mitochondrial genomes of two related species (Hemiptera, Pentatomidae)
Source: PLoS One. 2024 Oct 23;19(10):e0309589. doi: 10.1371/journal.pone.0309589 (PMC11498689; doi:10.1371/journal.pone.0309589)
Supplement: S2 Table — (XLSX) [file pone.0309589.s002.xlsx]

## Sheet: Sheet1
Lelia concavaemargo Fan &Liu, 2010
Feature	Strand	Position	Anticodon	Length(bp)	Initiation codon	Stop codon	Intergenic nucleotide
trnI	J	1-66	GAT	66			0
trnQ	N	64-131	TTG	68			-3
trnM	J	134-201	CAT	68			2
nad2	J	202-1185		984	ATT	TAA	0
trnW	J	1194-1259	TCA	66			8
trnC	N	1252-1321	GCA	70			-8
trnY	N	1332-1396	GTA	65			10
cox1	J	1403-2936		1534	TTG	T	6
trnL2	J	2937-3001	TAA	65			0
cox2	J	3002-3680		679	ATA	T	0
trnK	J	3681-3755	CTT	75			0
trnD	J	3756-3820	GTC	65			0
atp8	J	3822-3977		156	ATG	TAA	1
atp6	J	3971-4645		675	ATG	TAA	-7
cox3	J	4648-5436		789	ATG	TAA	2
trnG	J	5447-5509	TCC	63			10
nad3	J	5510-5863		354	ATA	TAA	0
trnA	J	5877-5949	TGC	73			13
trnR	J	5950-6016	TCG	67			0
trnN	J	6021-6085	GTT	65			4
trnS1	J	6085-6153	GCT	69			-1
trnE	J	6153-6222	TTC	70			-1
trnF	N	6221-6287	GAA	67			-2
nad5	N	6287-7993		1707	ATT	TAA	-1
trnH	N	7995-8059	GTG	65			1
nad4	N	8063-9394		1332	ATG	TAA	3
nad4l	N	9388-9675		288	ATT	TAA	-7
trnT	J	9678-9743	TGT	66			2
trnP	N	9744-9806	TGG	63			0
nad6	J	9809-10286		478	TTG	TAA	2
cob	J	10291-11427		1137	ATG	TAA	4
trnS2	J	11429-11498	TGA	70			1
nad1	N	11521-12444		924	TTG	TAA	22
trnL1	N	12445-12510	TAG	66			0
rrnL	N	12511-13792		1282			0
trnV	N	13793-13858	TAC	66			0
rrnS	N	13859-14682		824			0
OH	J	14683-16074		1392			0
Lelia decempunctata (Motschulsky, 1860)
Feature	Strand	Position	Anticodon	Length(bp)	Initiation codon	Stop codon	Intergenic nucleotide
trnI	J	1-66	GAT	66			0
trnQ	N	64-131	TTG	68			-3
trnM	J	134-200	CAT	67			2
nad2	J	201-1184		984	ATT	TAA	0
trnW	J	1193-1258	TCA	66			8
trnC	N	1251-1320	GCA	70			-8
trnY	N	1324-1390	GTA	67			3
cox1	J	1397-2930		1534	TTG	T	6
trnL2	J	2931-2996	TAA	66			0
cox2	J	2997-3675		679	ATA	T	0
trnK	J	3676-3750	CTT	75			0
trnD	J	3751-3815	GTC	65			0
atp8	J	3816-3974		159	TTG	TAA	0
atp6	J	3968-4642		675	ATG	TAA	-7
cox3	J	4645-5433		789	ATG	TAA	2
trnG	J	5440-5503	TCC	64			6
nad3	J	5504-5857		354	ATA	TAA	0
trnA	J	5872-5942	TGC	71			14
trnR	J	5944-6012	TCG	69			1
trnN	J	6017-6084	GTT	68			4
trnS1	J	6084-6152	GCT	69			-1
trnE	J	6152-6222	TTC	71			-1
trnF	N	6231-6298	GAA	68			8
nad5	N	6298-8004		1707	ATT	TAA	-1
trnH	N	8006-8071	GTG	66			1
nad4	N	8075-9406		1332	ATG	TAA	3
nad4l	N	9400-9687		288	ATT	TAA	-7
trnT	J	9690-9752	TGT	63			2
trnP	N	9753-9815	TGG	63			0
nad6	J	9818-10294		477	TTG	TAA	2
cob	J	10300-11436		1137	ATG	TAA	5
trnS2	J	11451-11519	TGA	69			14
nad1	N	11540-12463		924	TTG	TAA	20
trnL1	N	12464-12528	TAG	65			0
rrnL	N	12529-13811		1283			0
trnV	N	13812-13877	TAC	66			0
rrnS	N	13878-14701		824			0
OH	J	14702-15464		763			0
