# Supplementary material for: Phylogenetic and divergence analysis of Pentatomidae, with a comparison of the mitochondrial genomes of two related species (Hemiptera, Pentatomidae)
Source: PLoS One. 2024 Oct 23;19(10):e0309589. doi: 10.1371/journal.pone.0309589 (PMC11498689; doi:10.1371/journal.pone.0309589)
Supplement: S3 Table — (XLSX) [file pone.0309589.s003.xlsx]

## Sheet: Sheet1
Lelia concavaemargo
Feature	Length (bp)	A%	C%	G%	T%	A+T%	AT-skew	GC-skew
Whole genome	16060	43.2067	12.5529	9.30262	34.9377	78.1445	0.105817	-0.148718
PCGs	11001	34.406	11.1899	11.4717	42.9325	77.3384	-0.110249	0.0124348
tRNA	1479	39.5538	9.60108	12.1028	38.7424	78.2961	0.0103627	0.115265
rRNA	2106	35.3751	7.40741	12.963	44.2545	79.6296	-0.111509	0.272727
CR	1378	41.0015	11.9013	6.82148	40.2758	81.2772	0.00892857	-0.271318
atp6	675	38.5185	13.1852	9.48148	38.8148	77.3333	-0.00383142	-0.163399
atp8	156	42.3077	8.97436	5.12821	43.5897	85.8974	-0.0149254	-0.272727
cox1	1534	35.0065	14.7327	14.0156	36.2451	71.2516	-0.0173833	-0.0249433
cox2	679	41.2371	15.1694	11.6348	31.9588	73.1959	0.126761	-0.131868
cox3	789	36.5019	13.1812	13.308	37.0089	73.5108	-0.00689655	0.00478469
cytb	1137	36.3237	14.7757	11.9613	36.9393	73.263	-0.00840336	-0.105263
nad1	924	28.0303	8.11688	13.0952	50.7576	78.7879	-0.288462	0.234694
nad2	984	43.8008	8.63821	7.62195	39.939	83.7398	0.0461165	-0.0625
nad3	354	40.3955	13.2768	8.75706	37.5706	77.9661	0.0362319	-0.205128
nad4	1332	27.4775	9.00901	11.7117	51.8018	79.2793	-0.306818	0.130435
nad4l	288	28.125	6.25	12.5	53.125	81.25	-0.307692	0.333333
mad5	1707	28.8225	7.85003	11.7165	51.611	80.4335	-0.283321	0.197605
nad6	478	40.1674	10.0418	7.53138	42.2594	82.4268	-0.0253807	-0.142857
Lelia decempunctata
Feature	Length (bp)	A%	C%	G%	T%	A+T%	AT-skew	GC-skew
Whole genome	15463	42.6761	12.5202	9.75231	35.0514	77.7275	0.0980947	-0.124274
PCGs	11004	34.2512	11.0051	11.614	43.1298	77.381	-0.114739	0.0269184
tRNA	1481	39.973	9.65564	12.2215	38.1499	78.1229	0.0233362	0.117284
rRNA	2107	35.4058	7.16659	13.0043	44.4234	79.8291	-0.112961	0.289412
CR	762	35.3018	15.748	10.4987	38.4514	73.7533	-0.0427046	-0.2
atp6	675	38.0741	11.8519	9.77778	40.2963	78.3704	-0.0283554	-0.0958904
atp8	159	44.6541	5.66038	5.66038	44.0252	88.6792	0.0070922	0
cox1	1534	34.2243	15.0587	14.4068	36.3103	70.5346	-0.0295749	-0.0221239
cox2	679	40.3535	14.8748	12.5184	32.2533	72.6068	0.111562	-0.0860215
cox3	789	36.3752	13.4347	13.4347	36.7554	73.1305	-0.00519931	0
cytb	1137	35.8839	14.248	11.4336	38.4345	74.3184	-0.0343195	-0.109589
nad1	924	28.0303	7.79221	12.7706	51.4069	79.4372	-0.294278	0.242105
nad2	984	43.0894	8.53659	7.92683	40.4472	83.5366	0.0316302	-0.037037
nad3	354	40.113	11.0169	9.88701	38.9831	79.096	0.0142857	-0.0540541
nad4	1332	28.2282	9.38438	11.3363	51.0511	79.2793	-0.287879	0.0942029
nad4l	288	30.9028	6.94444	11.1111	51.0417	81.9444	-0.245763	0.230769
mad5	1707	28.7053	8.20152	12.1851	50.908	79.6134	-0.278882	0.195402
nad6	477	39.6226	8.80503	8.1761	43.3962	83.0189	-0.0454545	-0.037037
