# Supplementary material for: Phylogenetic and divergence analysis of Pentatomidae, with a comparison of the mitochondrial genomes of two related species (Hemiptera, Pentatomidae)
Source: PLoS One. 2024 Oct 23;19(10):e0309589. doi: 10.1371/journal.pone.0309589 (PMC11498689; doi:10.1371/journal.pone.0309589)
Supplement: S4 Table — (XLSX) [file pone.0309589.s004.xlsx]

## Sheet: Sheet1
L. concavaemargo
Indices	Period Size	Copy Number	Consensus Size	Percent Matches	Percent Indels	Score	Entropy (0-2)
620-835	68	3.2	68	100	0	432	1.53
965-1111	68	2.1	68	97	2	276	1.53
1083-1180	27	3.6	27	82	8	81	1.14
1109-1214	3	36.3	3	81	5	119	0.97
1216-1392	68	2.6	68	100	0	354	1.58
L. decempunctata
Indices	Period Size	Copy Number	Consensus Size	Percent Matches	Percent Indels	Score	Entropy (0-2)
567-763	56	3.5	56	100	0	394	1.62
